# Supplementary material for: Sacubitril-Valsartan Increases Ultrafiltration in Patients Undergoing Peritoneal Dialysis: A Short-Term Retrospective Self-Controlled Study
Source: Front Med (Lausanne). 2022 Jun 3;9:831541. doi: 10.3389/fmed.2022.831541 (PMC9203730; doi:10.3389/fmed.2022.831541)
Supplement: Supplementary file 1 [file Data_Sheet_1.ZIP]

Archive with 7 entries (7 files):
- Supplementary Figure 1.JPG
- Supplementary Figure 2.tiff
- Supplementary Figure 3.tif
- Supplementary Figure 4.tif
- Supplementary Figure 5.tiff
- Supplementary Figure legends.docx
- Supplementary Table 1.docx
